# Supplementary material for: Standard-based comprehensive detection of adverse drug reaction signals from nursing statements and laboratory results in electronic health records
Source: J Am Med Inform Assoc. 2017 Jan 13;24(4):697–708. doi: 10.1093/jamia/ocw168 (PMC7651894; doi:10.1093/jamia/ocw168)
Supplement: Supplementary Data [file ocw168_supp.zip]

Archive with 8 entries (8 files):
- Supplementary_Table_S1_r.docx
- Supplementary_Table_S2_a_r.docx
- Supplementary_Table_S2_b_r.docx
- Supplementary_Table_S3_a_r.docx
- Supplementary_Table_S3_b_r.docx
- Supplementary_Table_S3_c_r.docx
- Supplementary_Table_S4.docx
- Supplementary_Table_S5.docx
